# Supplementary material for: A FITM1-Related Methylation Signature Predicts the Prognosis of Patients With Non-Viral Hepatocellular Carcinoma
Source: Front Genet. 2020 Feb 27;11:99. doi: 10.3389/fgene.2020.00099 (PMC7056874; doi:10.3389/fgene.2020.00099)
Supplement: Table S2 — Detailed information of 137 MDGs figured out by MethylMix algorithm. [file Table_2.xlsx]

## Sheet: Sheet1
Table S2 137 methylation-driven genes in 101 non-viral HCC patients.
gene	normalMean	TumorMean	logFC	pValue	adjustP	cor	corPavlue
ANGPTL7	0.708147	0.909538	0.361084	6.74e-12	1.56e-09	-0.423578	1.02e-05
SLC9A3R2	0.281349	0.469588	0.739033	9.49e-12	2.2e-09	-0.422913	1.05e-05
RASL11B	0.397472	0.641715	0.691081	1.61e-11	3.74e-09	-0.438417	4.53e-06
TGIF2LX	0.544153	0.258491	-1.0739	1.86e-11	4.32e-09	-0.352272	0.000302961
JDP2	0.365744	0.493894	0.433369	2.05e-11	4.76e-09	-0.413525	1.72e-05
GPR182	0.582186	0.725934	0.318357	2.2e-11	5.11e-09	-0.472414	6.11e-07
PIP5K1C	0.593967	0.706805	0.250929	4.58e-11	1.06e-08	-0.369209	0.000145
ALDH1L2	0.227159	0.409967	0.851805	1.3e-10	3.02e-08	-0.353367	0.000289218
KLF4	0.177395	0.313547	0.821717	1.53e-10	3.55e-08	-0.359536	0.000221983
PPP1R14A	0.228047	0.392186	0.782209	2.64e-10	6.12e-08	-0.35731	0.000244367
APOF	0.522322	0.62793	0.265666	4.42e-10	1.03e-07	-0.326279	0.00086888
GPR180	0.184797	0.283606	0.61795	1.17e-09	2.7e-07	-0.366773	0.00016162
C1QTNF3	0.713202	0.804352	0.173516	1.3e-09	3.02e-07	-0.554021	1.86e-09
RAB25	0.345932	0.433993	0.327183	1.36e-09	3.15e-07	-0.680836	4.76e-15
DCAF4L2	0.753199	0.441655	-0.77011	1.42e-09	3.29e-07	-0.416332	1.49e-05
SLC13A5	0.219842	0.352468	0.681027	1.42e-09	3.29e-07	-0.425341	9.26e-06
FITM1	0.397391	0.558608	0.491276	2e-09	4.64e-07	-0.433288	6.01e-06
TSPYL5	0.502603	0.647586	0.365651	2.13e-09	4.95e-07	-0.425973	8.95e-06
SERP2	0.46033	0.591268	0.361145	2.38e-09	5.51e-07	-0.3452	0.000407224
TAL1	0.19793	0.32533	0.716911	2.38e-09	5.51e-07	-0.393164	4.76e-05
MGARP	0.303356	0.455248	0.58564	2.59e-09	6e-07	-0.371591	0.000130294
PZP	0.34032	0.529365	0.63737	2.82e-09	6.54e-07	-0.566633	6.55e-10
FGFR3	0.585838	0.697247	0.251167	3.64e-09	8.44e-07	-0.624933	2.85e-12
NSUN7	0.344159	0.528562	0.618995	3.71e-09	8.62e-07	-0.404753	2.69e-05
LYL1	0.406052	0.518461	0.352574	4.3e-09	9.99e-07	-0.408431	2.23e-05
MARVELD1	0.411652	0.553586	0.427382	4.49e-09	1.04e-06	-0.588705	9.5e-11
GNB4	0.219461	0.323401	0.559359	6.82e-09	1.58e-06	-0.323491	0.000967614
ANGPTL1	0.448983	0.585268	0.382436	7.72e-09	1.79e-06	-0.380899	8.51e-05
ZFP82	0.189658	0.277241	0.547735	7.72e-09	1.79e-06	-0.455401	1.71e-06
CYP2C19	0.625202	0.775981	0.3117	8.39e-09	1.95e-06	-0.69836	4.74e-16
GNRH2	0.443261	0.557015	0.329559	9.11e-09	2.11e-06	-0.521268	2.28e-08
TCTEX1D1	0.283622	0.419739	0.565521	1.17e-08	2.71e-06	-0.335929	0.000593889
SLC7A5	0.500802	0.602574	0.266899	1.37e-08	3.19e-06	-0.394719	4.41e-05
SLC7A13	0.587713	0.692869	0.237471	1.49e-08	3.46e-06	-0.344962	0.000411242
MKRN3	0.666835	0.451842	-0.561512	1.55e-08	3.6e-06	-0.627312	2.23e-12
LCAT	0.525057	0.665822	0.342661	1.62e-08	3.75e-06	-0.496193	1.32e-07
SPINT2	0.172499	0.360087	1.06176	1.62e-08	3.75e-06	-0.471383	6.51e-07
SERPINF2	0.475069	0.582551	0.294246	1.98e-08	4.59e-06	-0.475404	5.07e-07
C3	0.39819	0.516254	0.374624	2.32e-08	5.39e-06	-0.36491	0.000175509
MOB3A	0.61369	0.714454	0.219332	2.37e-08	5.5e-06	-0.355982	0.000258708
FES	0.380763	0.564291	0.567548	2.78e-08	6.46e-06	-0.530298	1.17e-08
APOA5	0.356135	0.485395	0.446735	3.2e-08	7.42e-06	-0.449376	2.43e-06
HIST3H2A	0.0696601	0.274676	1.97933	3.33e-08	7.73e-06	-0.454893	1.76e-06
RAI1	0.473193	0.573769	0.278041	3.9e-08	9.05e-06	-0.394971	4.36e-05
CNKSR1	0.403848	0.521926	0.370032	4.06e-08	9.42e-06	-0.650722	1.76e-13
ARL9	0.25344	0.456037	0.847505	4.57e-08	1.06e-05	-0.325221	0.000905194
RASL12	0.42403	0.563763	0.410923	4.94e-08	1.15e-05	-0.381174	8.4e-05
HIF3A	0.349045	0.451025	0.369796	5.35e-08	1.24e-05	-0.331927	0.00069645
LRFN4	0.60108	0.743045	0.305893	5.56e-08	1.29e-05	-0.450001	2.34e-06
ZNF701	0.240402	0.399364	0.732258	6.01e-08	1.39e-05	-0.34331	0.000440198
LDHB	0.168628	0.328373	0.961493	6.25e-08	1.45e-05	-0.478161	4.26e-07
RNF135	0.188802	0.365927	0.954685	6.5e-08	1.51e-05	-0.588168	9.97e-11
TRIP10	0.393216	0.501458	0.350806	7.44e-08	1.73e-05	-0.497576	1.2e-07
FUT4	0.318511	0.446056	0.485881	9.21e-08	2.14e-05	-0.507401	6.12e-08
ZNF568	0.0667928	0.135211	1.01745	1.51e-07	3.51e-05	-0.423934	9.98e-06
TDO2	0.269826	0.387739	0.523057	1.76e-07	4.08e-05	-0.600678	3.13e-11
METTL24	0.478374	0.579847	0.277532	2.12e-07	4.93e-05	-0.341013	0.000483575
OXT	0.440506	0.640189	0.539337	2.38e-07	5.51e-05	-0.64625	2.91e-13
TPM2	0.402628	0.502699	0.320248	2.76e-07	6.4e-05	-0.451312	2.17e-06
FGFR4	0.452198	0.539014	0.253367	2.81e-07	6.52e-05	-0.490152	1.96e-07
MTHFD2	0.170551	0.319944	0.907613	2.86e-07	6.64e-05	-0.536948	7.1e-09
FCHSD1	0.215978	0.418499	0.954342	2.97e-07	6.89e-05	-0.38867	5.91e-05
FURIN	0.495106	0.578168	0.223751	3.2e-07	7.42e-05	-0.49419	1.5e-07
MAGEB16	0.66289	0.550319	-0.268501	3.44e-07	7.98e-05	-0.424008	9.94e-06
DKK3	0.29921	0.418286	0.483332	3.44e-07	7.99e-05	-0.427666	8.17e-06
RIPK3	0.44875	0.564189	0.330266	3.84e-07	8.92e-05	-0.580598	1.96e-10
ISYNA1	0.363217	0.497627	0.454232	3.99e-07	9.25e-05	-0.4691	7.5e-07
FERMT3	0.573542	0.68588	0.258059	4.29e-07	9.95e-05	-0.382259	7.99e-05
TOR4A	0.562099	0.679592	0.273844	4.79e-07	0.00011105	-0.353563	0.000286822
RCN3	0.404351	0.521619	0.367391	4.96e-07	0.000115162	-0.328205	0.00080613
FUZ	0.117911	0.185473	0.65351	5.54e-07	0.00012842	-0.444014	3.3e-06
RBP1	0.227084	0.323183	0.509125	5.54e-07	0.00012842	-0.449397	2.43e-06
MFAP4	0.51536	0.625017	0.278317	6.17e-07	0.000143131	-0.39799	3.76e-05
SHROOM4	0.344348	0.501328	0.541888	7.66e-07	0.0001776	-0.32683	0.000850494
ZNF577	0.242544	0.419675	0.791022	8.22e-07	0.00019077	-0.402232	3.05e-05
PHYHD1	0.30494	0.424471	0.477143	8.52e-07	0.000197686	-0.667014	2.63e-14
BEND6	0.121573	0.251571	1.04914	8.52e-07	0.000197702	-0.331309	0.000713662
PPP1R36	0.271303	0.414513	0.61151	8.67e-07	0.000201242	-0.442476	3.6e-06
SUSD1	0.377192	0.472504	0.325026	9.15e-07	0.000212294	-0.327681	0.000822766
FAS	0.634216	0.768155	0.276423	9.48e-07	0.000219978	-0.469821	7.17e-07
GPAM	0.498822	0.607346	0.283993	9.82e-07	0.000227939	-0.329654	0.000761655
ZNF625	0.196194	0.276197	0.493413	1.05e-06	0.00024468	-0.327661	0.000823423
ENTPD3	0.369142	0.514945	0.480244	1.35e-06	0.000313102	-0.340082	0.000502254
KIAA1522	0.492778	0.607612	0.302213	1.45e-06	0.000335814	-0.37843	9.54e-05
TFCP2	0.152828	0.19857	0.377735	1.53e-06	0.000353836	-0.328638	0.000792589
DYDC1	0.230302	0.364216	0.661266	1.78e-06	0.000413854	-0.364273	0.000180498
KLHDC7B	0.430628	0.554641	0.365112	1.91e-06	0.00044354	-0.38817	6.05e-05
C4B	0.577688	0.689363	0.254975	2.05e-06	0.000475267	-0.327973	0.000813463
PLEK2	0.254108	0.345999	0.445324	2.27e-06	0.000526977	-0.435351	5.37e-06
BCL6B	0.374933	0.478942	0.353218	2.39e-06	0.000554796	-0.352704	0.00029747
IFITM1	0.26611	0.406119	0.609881	2.43e-06	0.000564407	-0.621676	3.98e-12
CLRN2	0.513976	0.562726	0.130734	2.6e-06	0.000604288	-0.508583	5.64e-08
DDX53	0.466335	0.318604	-0.549601	2.99e-06	0.00069261	-0.40624	2.5e-05
LY75	0.284725	0.398411	0.484691	3.54e-06	0.000820426	-0.338643	0.000532412
NPC1L1	0.495124	0.611972	0.305677	3.91e-06	0.000907643	-0.801252	8.2e-24
CCNJ	0.223238	0.405901	0.862547	4.18e-06	0.000970653	-0.62813	2.05e-12
KRTCAP3	0.459195	0.704859	0.618228	4.94e-06	0.001147	-0.62947	1.78e-12
ZNF418	0.19281	0.287737	0.57757	5.74e-06	0.00133166	-0.437607	4.74e-06
GSTM1	0.183492	0.325077	0.825066	5.84e-06	0.0013539	-0.380514	8.66e-05
WDR63	0.304337	0.420469	0.466331	6.03e-06	0.00139935	-0.342853	0.000448521
PLEKHH2	0.238136	0.293714	0.302625	7.35e-06	0.00170417	-0.336692	0.00057597
RABGGTB	0.498093	0.345299	-0.528569	8.1e-06	0.00187965	-0.503379	8.08e-08
F2RL2	0.347748	0.462243	0.410612	1.05e-05	0.00243559	-0.439002	4.38e-06
ZNF471	0.0962046	0.215077	1.16067	1.05e-05	0.00243559	-0.345549	0.000401388
GPX7	0.281868	0.399839	0.504402	1.12e-05	0.00259728	-0.471877	6.31e-07
GPR75	0.462643	0.606676	0.391029	1.19e-05	0.00276938	-0.360137	0.00021627
LIME1	0.196861	0.332013	0.754059	1.23e-05	0.0028594	-0.406796	2.43e-05
MAGEB2	0.818609	0.678886	-0.270004	1.31e-05	0.00304729	-0.349166	0.00034528
SFN	0.783707	0.629078	-0.317075	1.33e-05	0.00309675	-0.468366	7.84e-07
SLC25A36	0.127256	0.241565	0.92468	1.45e-05	0.00335304	-0.520505	2.42e-08
TAT	0.305437	0.429528	0.491875	1.54e-05	0.00357242	-0.65714	8.44e-14
ABCG5	0.426638	0.507166	0.249446	1.59e-05	0.00368705	-0.364456	0.000179052
BSCL2	0.328156	0.424186	0.370315	1.64e-05	0.00380544	-0.414609	1.63e-05
GPR88	0.285911	0.354561	0.310467	1.69e-05	0.00392731	-0.358243	0.000234739
WBP1L	0.286168	0.41022	0.519536	1.8e-05	0.00418217	-0.346227	0.000390269
FAM50B	0.421997	0.504522	0.257685	1.8e-05	0.00418231	-0.378661	9.44e-05
TRPC1	0.17447	0.248636	0.511058	2.14e-05	0.00496726	-0.341732	0.000469589
RASSF7	0.725765	0.773865	0.0925796	2.46e-05	0.00571222	-0.464232	1.01e-06
SP5	0.366835	0.4875	0.41027	2.79e-05	0.00646199	-0.334319	0.000633347
IGF1	0.376076	0.475591	0.338697	3.45e-05	0.00800512	-0.548453	2.9e-09
RPS6	0.213208	0.151311	-0.494745	3.67e-05	0.00850715	-0.326866	0.000849303
ZDHHC4	0.173458	0.223423	0.365188	4.26e-05	0.00989417	-0.451764	2.12e-06
TBX18	0.15581	0.271233	0.79974	4.4e-05	0.0101969	-0.332447	0.000682263
GGT6	0.569773	0.641879	0.171915	4.95e-05	0.011495	-0.587933	1.02e-10
GPT	0.680515	0.749338	0.138989	5.5e-05	0.0127582	-0.684175	3.1e-15
ZNF43	0.0611727	0.150603	1.29979	6.28e-05	0.0145762	-0.492687	1.66e-07
ANGPTL3	0.473957	0.584232	0.301785	8.79e-05	0.0204007	-0.53013	1.19e-08
CTHRC1	0.242952	0.394301	0.698625	0.000109129	0.0253179	-0.377389	0.000100086
B3GALNT1	0.281631	0.381951	0.439583	0.000129468	0.0300365	-0.474111	5.49e-07
CARD6	0.423148	0.333772	-0.342299	0.000157698	0.036586	-0.466658	8.71e-07
C6orf223	0.404327	0.477501	0.23998	0.000176326	0.0409075	-0.441788	3.75e-06
SLC35G2	0.131605	0.224512	0.770576	0.000176335	0.0409096	-0.472529	6.06e-07
DNAJC4	0.234165	0.302031	0.367172	0.000194312	0.0450803	-0.347255	0.000373953
P2RY2	0.223318	0.255017	0.191494	0.000202536	0.0469883	-0.373331	0.000120443
ACTRT3	0.299927	0.378854	0.337034	0.000211092	0.0489733	-0.34299	0.000446024
C1orf116	0.643317	0.677137	0.0739179	0.000211092	0.0489733	-0.461583	1.18e-06
STEAP4	0.290896	0.410812	0.497974	0.000214022	0.049653	-0.345172	0.000407696
