# Supplementary material for: A FITM1-Related Methylation Signature Predicts the Prognosis of Patients With Non-Viral Hepatocellular Carcinoma
Source: Front Genet. 2020 Feb 27;11:99. doi: 10.3389/fgene.2020.00099 (PMC7056874; doi:10.3389/fgene.2020.00099)
Supplement: Table S3 — Gene Ontology (GO) analysis results of 137 DEGs. [file Table_3.xlsx]

## Sheet: Sheet1
Table S3. Gene Ontology (GO) analysis of 137 DEGs.
ONTOLOGY	ID	Description	GeneRatio	BgRatio	pvalue	p.adjust	qvalue	geneID	Count
BP	GO:0055088	lipid homeostasis	8/117	132/17913	2.44296e-06	0.00489325	0.00480363	C1QTNF3/ABCG5/FGFR4/ANGPTL3/LCAT/RCN3/APOA5/RBP1	8
BP	GO:0010876	lipid localization	10/117	366/17913	0.000143998	0.131493	0.129084	ABCG5/APOF/ANGPTL3/NPC1L1/LCAT/BSCL2/C3/APOA5/FITM1/OXT	10
BP	GO:0042632	cholesterol homeostasis	5/117	91/17913	0.000324299	0.131493	0.129084	ABCG5/FGFR4/ANGPTL3/LCAT/APOA5	5
BP	GO:0055092	sterol homeostasis	5/117	92/17913	0.000341167	0.131493	0.129084	ABCG5/FGFR4/ANGPTL3/LCAT/APOA5	5
BP	GO:0051346	negative regulation of hydrolase activity	10/117	420/17913	0.000431951	0.131493	0.129084	SFN/FURIN/C4B/ANGPTL3/C3/PPP1R36/PZP/PPP1R14A/KLF4/SPINT2	10
BP	GO:0051004	regulation of lipoprotein lipase activity	3/117	23/17913	0.000437193	0.131493	0.129084	FURIN/ANGPTL3/APOA5	3
BP	GO:0010951	negative regulation of endopeptidase activity	7/117	210/17913	0.000459535	0.131493	0.129084	SFN/FURIN/C4B/C3/PZP/KLF4/SPINT2	7
BP	GO:0010466	negative regulation of peptidase activity	7/117	223/17913	0.000656709	0.164423	0.161412	SFN/FURIN/C4B/C3/PZP/KLF4/SPINT2	7
BP	GO:0019915	lipid storage	4/117	64/17913	0.000811985	0.180712	0.177402	ANGPTL3/BSCL2/C3/FITM1	4
BP	GO:0052547	regulation of peptidase activity	9/117	398/17913	0.00120562	0.200343	0.196674	SFN/FURIN/C4B/FAS/RCN3/C3/PZP/KLF4/SPINT2	9
BP	GO:0008202	steroid metabolic process	8/117	321/17913	0.00122564	0.200343	0.196674	FGFR4/APOF/GPAM/ANGPTL3/NPC1L1/CYP2C19/LCAT/DKK3	8
BP	GO:0019216	regulation of lipid metabolic process	9/117	402/17913	0.00129211	0.200343	0.196674	FGFR3/FGFR4/GPAM/ANGPTL3/BSCL2/C3/APOA5/DKK3/KLF4	9
BP	GO:0045861	negative regulation of proteolysis	8/117	324/17913	0.00130028	0.200343	0.196674	SFN/FURIN/C4B/SERPINF2/C3/PZP/KLF4/SPINT2	8
BP	GO:1901615	organic hydroxy compound metabolic process	10/117	500/17913	0.00162705	0.203799	0.200067	FGFR4/APOF/GPAM/ANGPTL3/NPC1L1/IGF1/LCAT/ISYNA1/DKK3/TRPC1	10
BP	GO:0055090	acylglycerol homeostasis	3/117	36/17913	0.00165704	0.203799	0.200067	C1QTNF3/ANGPTL3/APOA5	3
BP	GO:0070328	triglyceride homeostasis	3/117	36/17913	0.00165704	0.203799	0.200067	C1QTNF3/ANGPTL3/APOA5	3
BP	GO:0006066	alcohol metabolic process	8/117	339/17913	0.0017297	0.203799	0.200067	APOF/GPAM/ANGPTL3/NPC1L1/IGF1/LCAT/ISYNA1/DKK3	8
BP	GO:2000425	regulation of apoptotic cell clearance	2/117	10/17913	0.00183936	0.20468	0.200931	C4B/C3	2
BP	GO:0034372	very-low-density lipoprotein particle remodeling	2/117	11/17913	0.00223852	0.224188	0.220082	LCAT/APOA5	2
BP	GO:0055091	phospholipid homeostasis	2/117	11/17913	0.00223852	0.224188	0.220082	ANGPTL3/RCN3	2
BP	GO:0008203	cholesterol metabolic process	5/117	143/17913	0.00247593	0.236157	0.231832	APOF/GPAM/ANGPTL3/NPC1L1/LCAT	5
BP	GO:1902652	secondary alcohol metabolic process	5/117	147/17913	0.00278971	0.241892	0.237462	APOF/GPAM/ANGPTL3/NPC1L1/LCAT	5
BP	GO:0052548	regulation of endopeptidase activity	8/117	370/17913	0.00297031	0.241892	0.237462	SFN/FURIN/C4B/FAS/C3/PZP/KLF4/SPINT2	8
BP	GO:0030299	intestinal cholesterol absorption	2/117	13/17913	0.00314764	0.241892	0.237462	ABCG5/NPC1L1	2
BP	GO:0034370	triglyceride-rich lipoprotein particle remodeling	2/117	13/17913	0.00314764	0.241892	0.237462	LCAT/APOA5	2
BP	GO:0045778	positive regulation of ossification	4/117	94/17913	0.00335488	0.241892	0.237462	IGF1/OXT/IFITM1/CTHRC1	4
BP	GO:0060191	regulation of lipase activity	4/117	94/17913	0.00335488	0.241892	0.237462	FURIN/FGFR3/ANGPTL3/APOA5	4
BP	GO:0016125	sterol metabolic process	5/117	155/17913	0.00350219	0.241892	0.237462	APOF/GPAM/ANGPTL3/NPC1L1/LCAT	5
BP	GO:0071695	anatomical structure maturation	5/117	155/17913	0.00350219	0.241892	0.237462	FGFR3/IGF1/LYL1/C3/TAL1	5
BP	GO:0098856	intestinal lipid absorption	2/117	15/17913	0.00420121	0.275069	0.270031	ABCG5/NPC1L1	2
BP	GO:0055081	anion homeostasis	3/117	50/17913	0.00425718	0.275069	0.270031	FGFR4/ANGPTL3/RCN3	3
BP	GO:0032963	collagen metabolic process	4/117	102/17913	0.00449268	0.281214	0.276063	FURIN/MFAP4/SERPINF2/RCN3	4
BP	GO:0060457	negative regulation of digestive system process	2/117	16/17913	0.00478097	0.288426	0.283144	ABCG5/OXT	2
BP	GO:0050994	regulation of lipid catabolic process	3/117	53/17913	0.00501666	0.288426	0.283144	ANGPTL3/BSCL2/APOA5	3
BP	GO:1901617	organic hydroxy compound biosynthetic process	6/117	241/17913	0.0050399	0.288426	0.283144	FGFR4/GPAM/NPC1L1/ISYNA1/DKK3/TRPC1	6
BP	GO:0044241	lipid digestion	2/117	17/17913	0.0053954	0.300194	0.294696	ABCG5/NPC1L1	2
BP	GO:0070977	bone maturation	2/117	18/17913	0.00604404	0.327195	0.321202	FGFR3/IGF1	2
BP	GO:0034389	lipid droplet organization	2/117	19/17913	0.00672642	0.336825	0.330657	BSCL2/FITM1	2
BP	GO:0046653	tetrahydrofolate metabolic process	2/117	19/17913	0.00672642	0.336825	0.330657	ALDH1L2/MTHFD2	2
BP	GO:0046655	folic acid metabolic process	2/117	19/17913	0.00672642	0.336825	0.330657	ALDH1L2/MTHFD2	2
BP	GO:0060216	definitive hemopoiesis	2/117	20/17913	0.00744208	0.354916	0.348416	LYL1/TAL1	2
BP	GO:0071636	positive regulation of transforming growth factor beta production	2/117	20/17913	0.00744208	0.354916	0.348416	FURIN/SERPINF2	2
BP	GO:0010884	positive regulation of lipid storage	2/117	21/17913	0.00819056	0.370806	0.364015	C3/FITM1	2
BP	GO:0042219	cellular modified amino acid catabolic process	2/117	21/17913	0.00819056	0.370806	0.364015	GGT6/ALDH1L2	2
BP	GO:0043491	protein kinase B signaling	6/117	268/17913	0.00833063	0.370806	0.364015	FGFR3/FGFR4/IGF1/TSPYL5/RCN3/KLF4	6
BP	GO:0032682	negative regulation of chemokine production	2/117	22/17913	0.00897142	0.380367	0.3734	C1QTNF3/KLF4	2
BP	GO:0048799	animal organ maturation	2/117	22/17913	0.00897142	0.380367	0.3734	FGFR3/IGF1	2
BP	GO:0046890	regulation of lipid biosynthetic process	5/117	195/17913	0.00911513	0.380367	0.3734	FGFR4/GPAM/C3/APOA5/DKK3	5
BP	GO:0045669	positive regulation of osteoblast differentiation	3/117	67/17913	0.0096045	0.381875	0.374882	IGF1/IFITM1/CTHRC1	3
BP	GO:0042537	benzene-containing compound metabolic process	2/117	23/17913	0.00978421	0.381875	0.374882	TDO2/GSTM1	2
BP	GO:0002576	platelet degranulation	4/117	128/17913	0.00991389	0.381875	0.374882	FERMT3/TOR4A/SERPINF2/IGF1	4
BP	GO:0045995	regulation of embryonic development	4/117	128/17913	0.00991389	0.381875	0.374882	IGF1/FUZ/TBX18/KLF4	4
BP	GO:0050996	positive regulation of lipid catabolic process	2/117	24/17913	0.0106285	0.401676	0.39432	ANGPTL3/APOA5	2
BP	GO:0060669	embryonic placenta morphogenesis	2/117	25/17913	0.0115038	0.426705	0.41889	ZNF568/SPINT2	2
BP	GO:2000679	positive regulation of transcription regulatory region DNA binding	2/117	26/17913	0.0124097	0.451939	0.443662	IGF1/KLF4	2
BP	GO:0006760	folic acid-containing compound metabolic process	2/117	27/17913	0.0133458	0.46798	0.459409	ALDH1L2/MTHFD2	2
BP	GO:0043062	extracellular structure organization	7/117	387/17913	0.0135834	0.46798	0.459409	FURIN/FGFR4/MFAP4/SERPINF2/LCAT/APOA5/SPINT2	7
BP	GO:0009074	aromatic amino acid family catabolic process	2/117	28/17913	0.0143117	0.46798	0.459409	TAT/TDO2	2
BP	GO:0034367	protein-containing complex remodeling	2/117	28/17913	0.0143117	0.46798	0.459409	LCAT/APOA5	2
BP	GO:0034368	protein-lipid complex remodeling	2/117	28/17913	0.0143117	0.46798	0.459409	LCAT/APOA5	2
BP	GO:0034369	plasma lipoprotein particle remodeling	2/117	28/17913	0.0143117	0.46798	0.459409	LCAT/APOA5	2
BP	GO:1905954	positive regulation of lipid localization	3/117	78/17913	0.0144857	0.46798	0.459409	C3/FITM1/OXT	3
BP	GO:0046165	alcohol biosynthetic process	4/117	145/17913	0.0150956	0.478474	0.469711	GPAM/NPC1L1/ISYNA1/DKK3	4
BP	GO:0045444	fat cell differentiation	5/117	222/17913	0.0152882	0.478474	0.469711	C1QTNF3/BSCL2/JDP2/STEAP4/KLF4	5
BP	GO:0006644	phospholipid metabolic process	7/117	402/17913	0.0164129	0.505769	0.496506	PIP5K1C/FGFR3/GPAM/ANGPTL3/LCAT/ISYNA1/KLF4	7
BP	GO:1905952	regulation of lipid localization	4/117	151/17913	0.0172654	0.51969	0.510172	ABCG5/C3/FITM1/OXT	4
BP	GO:0003382	epithelial cell morphogenesis	2/117	31/17913	0.0173835	0.51969	0.510172	RAB25/SPINT2	2
BP	GO:0001843	neural tube closure	3/117	86/17913	0.0187712	0.534914	0.525117	FUZ/CTHRC1/SPINT2	3
BP	GO:0043648	dicarboxylic acid metabolic process	3/117	87/17913	0.019351	0.534914	0.525117	TAT/ALDH1L2/MTHFD2	3
BP	GO:0060606	tube closure	3/117	87/17913	0.019351	0.534914	0.525117	FUZ/CTHRC1/SPINT2	3
BP	GO:0042558	pteridine-containing compound metabolic process	2/117	33/17913	0.0195726	0.534914	0.525117	ALDH1L2/MTHFD2	2
BP	GO:0048821	erythrocyte development	2/117	33/17913	0.0195726	0.534914	0.525117	RPS6/TAL1	2
BP	GO:0051896	regulation of protein kinase B signaling	5/117	241/17913	0.021006	0.534914	0.525117	FGFR3/FGFR4/TSPYL5/RCN3/KLF4	5
BP	GO:0006869	lipid transport	6/117	332/17913	0.0218302	0.534914	0.525117	ABCG5/APOF/NPC1L1/LCAT/APOA5/OXT	6
BP	GO:0048333	mesodermal cell differentiation	2/117	35/17913	0.0218708	0.534914	0.525117	TAL1/KLF4	2
BP	GO:0014020	primary neural tube formation	3/117	92/17913	0.022398	0.534914	0.525117	FUZ/CTHRC1/SPINT2	3
BP	GO:0044058	regulation of digestive system process	2/117	36/17913	0.0230599	0.534914	0.525117	ABCG5/OXT	2
BP	GO:0050892	intestinal absorption	2/117	36/17913	0.0230599	0.534914	0.525117	ABCG5/NPC1L1	2
BP	GO:0071634	regulation of transforming growth factor beta production	2/117	36/17913	0.0230599	0.534914	0.525117	FURIN/SERPINF2	2
BP	GO:0022600	digestive system process	3/117	94/17913	0.0236859	0.534914	0.525117	ABCG5/NPC1L1/OXT	3
BP	GO:0043029	T cell homeostasis	2/117	37/17913	0.024275	0.534914	0.525117	RPS6/RIPK3	2
BP	GO:0046006	regulation of activated T cell proliferation	2/117	37/17913	0.024275	0.534914	0.525117	RIPK3/IGF1	2
BP	GO:0006641	triglyceride metabolic process	3/117	95/17913	0.0243446	0.534914	0.525117	GPAM/C3/APOA5	3
BP	GO:0050810	regulation of steroid biosynthetic process	3/117	95/17913	0.0243446	0.534914	0.525117	FGFR4/GPAM/DKK3	3
BP	GO:0090090	negative regulation of canonical Wnt signaling pathway	4/117	169/17913	0.0249044	0.534914	0.525117	DKK3/FUZ/CTHRC1/TBX18	4
BP	GO:0043277	apoptotic cell clearance	2/117	38/17913	0.0255159	0.534914	0.525117	C4B/C3	2
BP	GO:0071604	transforming growth factor beta production	2/117	38/17913	0.0255159	0.534914	0.525117	FURIN/SERPINF2	2
BP	GO:0030301	cholesterol transport	3/117	98/17913	0.0263799	0.534914	0.525117	ABCG5/NPC1L1/LCAT	3
BP	GO:1901606	alpha-amino acid catabolic process	3/117	98/17913	0.0263799	0.534914	0.525117	GPT/TAT/TDO2	3
BP	GO:0009072	aromatic amino acid family metabolic process	2/117	39/17913	0.0267821	0.534914	0.525117	TAT/TDO2	2
BP	GO:0019432	triglyceride biosynthetic process	2/117	39/17913	0.0267821	0.534914	0.525117	GPAM/C3	2
BP	GO:0090207	regulation of triglyceride metabolic process	2/117	39/17913	0.0267821	0.534914	0.525117	C3/APOA5	2
BP	GO:0001841	neural tube formation	3/117	100/17913	0.027786	0.534914	0.525117	FUZ/CTHRC1/SPINT2	3
BP	GO:0021700	developmental maturation	5/117	262/17913	0.0287783	0.534914	0.525117	FGFR3/IGF1/LYL1/C3/TAL1	5
BP	GO:0046460	neutral lipid biosynthetic process	2/117	41/17913	0.029389	0.534914	0.525117	GPAM/C3	2
BP	GO:0046463	acylglycerol biosynthetic process	2/117	41/17913	0.029389	0.534914	0.525117	GPAM/C3	2
BP	GO:0050798	activated T cell proliferation	2/117	41/17913	0.029389	0.534914	0.525117	RIPK3/IGF1	2
BP	GO:0006575	cellular modified amino acid metabolic process	4/117	179/17913	0.029905	0.534914	0.525117	GGT6/GSTM1/ALDH1L2/MTHFD2	4
BP	GO:0010828	positive regulation of glucose transmembrane transport	2/117	43/17913	0.0320928	0.534914	0.525117	IGF1/C3	2
BP	GO:0010883	regulation of lipid storage	2/117	43/17913	0.0320928	0.534914	0.525117	C3/FITM1	2
BP	GO:0015918	sterol transport	3/117	107/17913	0.0330162	0.534914	0.525117	ABCG5/NPC1L1/LCAT	3
BP	GO:0071827	plasma lipoprotein particle organization	2/117	44/17913	0.0334801	0.534914	0.525117	LCAT/APOA5	2
BP	GO:0008543	fibroblast growth factor receptor signaling pathway	3/117	109/17913	0.0345983	0.534914	0.525117	FGFR3/FGFR4/FUZ	3
BP	GO:0070266	necroptotic process	2/117	45/17913	0.0348906	0.534914	0.525117	FAS/RIPK3	2
BP	GO:0060348	bone development	4/117	189/17913	0.0354598	0.534914	0.525117	FGFR3/IGF1/SP5/TAL1	4
BP	GO:0006694	steroid biosynthetic process	4/117	190/17913	0.036046	0.534914	0.525117	FGFR4/GPAM/NPC1L1/DKK3	4
BP	GO:0031638	zymogen activation	2/117	46/17913	0.0363238	0.534914	0.525117	FURIN/SERPINF2	2
BP	GO:0070231	T cell apoptotic process	2/117	46/17913	0.0363238	0.534914	0.525117	RPS6/RIPK3	2
BP	GO:0006639	acylglycerol metabolic process	3/117	113/17913	0.0378786	0.534914	0.525117	GPAM/C3/APOA5	3
BP	GO:1903825	organic acid transmembrane transport	3/117	113/17913	0.0378786	0.534914	0.525117	SLC7A13/SLC7A5/SLC13A5	3
BP	GO:1905039	carboxylic acid transmembrane transport	3/117	113/17913	0.0378786	0.534914	0.525117	SLC7A13/SLC7A5/SLC13A5	3
BP	GO:0006638	neutral lipid metabolic process	3/117	114/17913	0.0387227	0.534914	0.525117	GPAM/C3/APOA5	3
BP	GO:0006749	glutathione metabolic process	2/117	48/17913	0.0392571	0.534914	0.525117	GGT6/GSTM1	2
BP	GO:0071825	protein-lipid complex subunit organization	2/117	48/17913	0.0392571	0.534914	0.525117	LCAT/APOA5	2
BP	GO:0009063	cellular amino acid catabolic process	3/117	115/17913	0.0395764	0.534914	0.525117	GPT/TAT/TDO2	3
BP	GO:0051235	maintenance of location	5/117	286/17913	0.0396491	0.534914	0.525117	ANGPTL3/BSCL2/C3/FITM1/TRPC1	5
BP	GO:0010712	regulation of collagen metabolic process	2/117	49/17913	0.0407565	0.534914	0.525117	MFAP4/SERPINF2	2
BP	GO:0048260	positive regulation of receptor-mediated endocytosis	2/117	49/17913	0.0407565	0.534914	0.525117	C3/APOA5	2
BP	GO:0097300	programmed necrotic cell death	2/117	49/17913	0.0407565	0.534914	0.525117	FAS/RIPK3	2
BP	GO:1902475	L-alpha-amino acid transmembrane transport	2/117	49/17913	0.0407565	0.534914	0.525117	SLC7A13/SLC7A5	2
BP	GO:0030178	negative regulation of Wnt signaling pathway	4/117	198/17913	0.0409378	0.534914	0.525117	DKK3/FUZ/CTHRC1/TBX18	4
BP	GO:0070371	ERK1 and ERK2 cascade	5/117	289/17913	0.041162	0.534914	0.525117	FGFR3/FGFR4/SERPINF2/IGF1/KLF4	5
BP	GO:0014066	regulation of phosphatidylinositol 3-kinase signaling	3/117	117/17913	0.0413124	0.534914	0.525117	PIP5K1C/IGF1/KLF4	3
BP	GO:0030278	regulation of ossification	4/117	199/17913	0.0415746	0.534914	0.525117	IGF1/OXT/IFITM1/CTHRC1	4
BP	GO:0001818	negative regulation of cytokine production	5/117	290/17913	0.041674	0.534914	0.525117	C1QTNF3/FURIN/IGF1/KLF4/RNF135	5
BP	GO:0051187	cofactor catabolic process	2/117	50/17913	0.0422773	0.534914	0.525117	GGT6/ALDH1L2	2
BP	GO:2000677	regulation of transcription regulatory region DNA binding	2/117	51/17913	0.0438192	0.534914	0.525117	IGF1/KLF4	2
BP	GO:0001838	embryonic epithelial tube formation	3/117	120/17913	0.0439874	0.534914	0.525117	FUZ/CTHRC1/SPINT2	3
BP	GO:0002886	regulation of myeloid leukocyte mediated immunity	2/117	52/17913	0.0453817	0.534914	0.525117	C3/FES	2
BP	GO:0032964	collagen biosynthetic process	2/117	53/17913	0.0469647	0.534914	0.525117	SERPINF2/RCN3	2
BP	GO:0043551	regulation of phosphatidylinositol 3-kinase activity	2/117	53/17913	0.0469647	0.534914	0.525117	FGFR3/KLF4	2
BP	GO:0019218	regulation of steroid metabolic process	3/117	124/17913	0.0476856	0.534914	0.525117	FGFR4/GPAM/DKK3	3
BP	GO:0070206	protein trimerization	2/117	54/17913	0.0485677	0.534914	0.525117	C1QTNF3/STEAP4	2
BP	GO:0046777	protein autophosphorylation	4/117	210/17913	0.0489498	0.534914	0.525117	FGFR3/FGFR4/RIPK3/FES	4
BP	GO:0044282	small molecule catabolic process	6/117	404/17913	0.0493094	0.534914	0.525117	GPT/ENTPD3/FUT4/TAT/TDO2/ALDH1L2	6
CC	GO:0034364	high-density lipoprotein particle	3/115	26/18678	0.000533129	0.0608217	0.0580672	APOF/LCAT/APOA5	3
CC	GO:0031093	platelet alpha granule lumen	4/115	67/18678	0.00077526	0.0608217	0.0580672	FERMT3/TOR4A/SERPINF2/IGF1	4
CC	GO:0034358	plasma lipoprotein particle	3/115	37/18678	0.00151671	0.0608217	0.0580672	APOF/LCAT/APOA5	3
CC	GO:1990777	lipoprotein particle	3/115	37/18678	0.00151671	0.0608217	0.0580672	APOF/LCAT/APOA5	3
CC	GO:0032994	protein-lipid complex	3/115	39/18678	0.00176807	0.0608217	0.0580672	APOF/LCAT/APOA5	3
CC	GO:0031091	platelet alpha granule	4/115	91/18678	0.00241444	0.069214	0.0660795	FERMT3/TOR4A/SERPINF2/IGF1	4
CC	GO:0030864	cortical actin cytoskeleton	3/115	57/18678	0.0052246	0.128376	0.122562	PLEKHH2/SHROOM4/FCHSD1	3
CC	GO:0016324	apical plasma membrane	6/115	300/18678	0.0106827	0.196387	0.187494	ABCG5/SLC7A5/NPC1L1/F2RL2/SHROOM4/SLC9A3R2	6
CC	GO:0001891	phagocytic cup	2/115	27/18678	0.0119299	0.196387	0.187494	PIP5K1C/TRIP10	2
CC	GO:0072562	blood microparticle	4/115	147/18678	0.0129833	0.196387	0.187494	C4B/SERPINF2/C3/PZP	4
CC	GO:0030863	cortical cytoskeleton	3/115	81/18678	0.0136986	0.196387	0.187494	PLEKHH2/SHROOM4/FCHSD1	3
CC	GO:0005938	cell cortex	5/115	229/18678	0.0137015	0.196387	0.187494	PLEKHH2/TRIP10/CNKSR1/SHROOM4/FCHSD1	5
CC	GO:0045177	apical part of cell	6/115	365/18678	0.0254516	0.336744	0.321494	ABCG5/SLC7A5/NPC1L1/F2RL2/SHROOM4/SLC9A3R2	6
CC	GO:0099568	cytoplasmic region	6/115	402/18678	0.0380995	0.46808	0.446882	PLEKHH2/TRIP10/CNKSR1/SHROOM4/MGARP/FCHSD1	6
CC	GO:0044448	cell cortex part	3/115	128/18678	0.0446086	0.511512	0.488347	PLEKHH2/SHROOM4/FCHSD1	3
CC	GO:0034774	secretory granule lumen	5/115	321/18678	0.0484585	0.515188	0.491857	FERMT3/TOR4A/SERPINF2/IGF1/C3	5
MF	GO:0004857	enzyme inhibitor activity	9/119	332/16969	0.000553121	0.0477207	0.0451651	SFN/FURIN/C4B/SERPINF2/ANGPTL3/C3/PPP1R36/PZP/SPINT2	9
MF	GO:0004866	endopeptidase inhibitor activity	6/119	149/16969	0.000636693	0.0477207	0.0451651	FURIN/C4B/SERPINF2/C3/PZP/SPINT2	6
MF	GO:0061135	endopeptidase regulator activity	6/119	154/16969	0.000757011	0.0477207	0.0451651	FURIN/C4B/SERPINF2/C3/PZP/SPINT2	6
MF	GO:0030414	peptidase inhibitor activity	6/119	157/16969	0.000837206	0.0477207	0.0451651	FURIN/C4B/SERPINF2/C3/PZP/SPINT2	6
MF	GO:0004867	serine-type endopeptidase inhibitor activity	4/119	73/16969	0.00172379	0.0786048	0.0743951	FURIN/SERPINF2/PZP/SPINT2	4
MF	GO:0061134	peptidase regulator activity	6/119	192/16969	0.00233955	0.0889029	0.0841417	FURIN/C4B/SERPINF2/C3/PZP/SPINT2	6
MF	GO:0008483	transaminase activity	2/119	17/16969	0.00619123	0.17645	0.167	GPT/TAT	2
MF	GO:0031489	myosin V binding	2/119	17/16969	0.00619123	0.17645	0.167	NPC1L1/RAB25	2
MF	GO:0016769	transferase activity, transferring nitrogenous groups	2/119	19/16969	0.00771375	0.194566	0.184146	GPT/TAT	2
MF	GO:0017022	myosin binding	3/119	60/16969	0.0086065	0.194566	0.184146	NPC1L1/RAB25/SHROOM4	3
MF	GO:0017134	fibroblast growth factor binding	2/119	21/16969	0.00938694	0.194566	0.184146	FGFR3/FGFR4	2
MF	GO:0043178	alcohol binding	3/119	71/16969	0.0135993	0.258386	0.244548	APOF/RBP1/TRPC1	3
MF	GO:0019825	oxygen binding	2/119	27/16969	0.0152667	0.267754	0.253415	CYP2C19/TDO2	2
MF	GO:0005179	hormone activity	3/119	103/16969	0.0358519	0.42694	0.404075	GNRH2/IGF1/OXT	3
MF	GO:0008374	O-acyltransferase activity	2/119	44/16969	0.0380997	0.42694	0.404075	GPAM/LCAT	2
MF	GO:0030170	pyridoxal phosphate binding	2/119	44/16969	0.0380997	0.42694	0.404075	GPT/TAT	2
MF	GO:0020037	heme binding	3/119	106/16969	0.0385302	0.42694	0.404075	CYP2C19/STEAP4/TDO2	3
MF	GO:0070279	vitamin B6 binding	2/119	45/16969	0.0396927	0.42694	0.404075	GPT/TAT	2
MF	GO:0005178	integrin binding	3/119	113/16969	0.0451644	0.42694	0.404075	FERMT3/ANGPTL3/IGF1	3
MF	GO:0004714	transmembrane receptor protein tyrosine kinase activity	2/119	49/16969	0.0463099	0.42694	0.404075	FGFR3/FGFR4	2
MF	GO:0016597	amino acid binding	2/119	49/16969	0.0463099	0.42694	0.404075	TAT/TDO2	2
MF	GO:0016765	transferase activity, transferring alkyl or aryl (other than methyl) groups	2/119	49/16969	0.0463099	0.42694	0.404075	RABGGTB/GSTM1	2
MF	GO:0046906	tetrapyrrole binding	3/119	116/16969	0.0481704	0.42694	0.404075	CYP2C19/STEAP4/TDO2	3
