# Supplementary material for: A FITM1-Related Methylation Signature Predicts the Prognosis of Patients With Non-Viral Hepatocellular Carcinoma
Source: Front Genet. 2020 Feb 27;11:99. doi: 10.3389/fgene.2020.00099 (PMC7056874; doi:10.3389/fgene.2020.00099)
Supplement: Table S4 — KEGG analysis results of 137 DEGs. [file Table_4.xlsx]

## Sheet: KEGGsymbolpvalue
Table S4. KEGG analysis of 137 DEGs.
ID	Description	GeneRatio	BgRatio	pvalue	p.adjust	qvalue	geneID	Count
hsa04960	Aldosterone-regulated sodium reabsorption	3/56	37/7946	0.00217419	0.206107	0.194665	SFN/IGF1/SLC9A3R2	3
hsa04610	Complement and coagulation cascades	4/56	85/7946	0.00293431	0.206107	0.194665	C4B/SERPINF2/C3/F2RL2	4
hsa04979	Cholesterol metabolism	3/56	50/7946	0.00514146	0.206107	0.194665	ABCG5/ANGPTL3/LCAT	3
hsa05168	Herpes simplex virus 1 infection	9/56	491/7946	0.00685007	0.206107	0.194665	FAS/C3/ZFP82/ZNF418/ZNF701/ZNF577/ZNF568/ZNF471/ZNF43	9
hsa00480	Glutathione metabolism	3/56	56/7946	0.00705847	0.206107	0.194665	GGT6/GPX7/GSTM1	3
hsa00670	One carbon pool by folate	2/56	20/7946	0.00854477	0.207923	0.19638	ALDH1L2/MTHFD2	2
hsa05230	Central carbon metabolism in cancer	3/56	69/7946	0.012511	0.23858	0.225335	FGFR3/SLC7A5/LDHB	3
hsa04115	p53 signaling pathway	3/56	72/7946	0.0140321	0.23858	0.225335	SFN/FAS/IGF1	3
hsa00601	Glycosphingolipid biosynthesis - lacto and neolacto series	2/56	27/7946	0.0152963	0.23858	0.225335	B3GALNT1/FUT4	2
hsa04550	Signaling pathways regulating pluripotency of stem cells	4/56	140/7946	0.0167124	0.23858	0.225335	FGFR3/FGFR4/IGF1/KLF4	4
hsa01521	EGFR tyrosine kinase inhibitor resistance	3/56	79/7946	0.0179752	0.23858	0.225335	RPS6/FGFR3/IGF1	3
hsa04975	Fat digestion and absorption	2/56	41/7946	0.0335661	0.408388	0.385716	ABCG5/NPC1L1	2
hsa04066	HIF-1 signaling pathway	3/56	109/7946	0.041197	0.458011	0.432584	RPS6/IGF1/LDHB	3
hsa00270	Cysteine and methionine metabolism	2/56	49/7946	0.0464562	0.458011	0.432584	TAT/LDHB	2
hsa04726	Serotonergic synapse	3/56	115/7946	0.0470559	0.458011	0.432584	CYP2C19/TRPC1/GNB4	3
