# Supplementary material for: A FITM1-Related Methylation Signature Predicts the Prognosis of Patients With Non-Viral Hepatocellular Carcinoma
Source: Front Genet. 2020 Feb 27;11:99. doi: 10.3389/fgene.2020.00099 (PMC7056874; doi:10.3389/fgene.2020.00099)
Supplement: Table S5 — Disease Ontology (DO) analysis results of 137 DEGs. [file Table_5.xlsx]

## Sheet: Sheet1
Table S5. Disease Ontology (DO) analysis of 137 DEGs.
ID	Description	GeneRatio	BgRatio	pvalue	p.adjust	qvalue	geneID	Count
DOID:1168	familial hyperlipidemia	5/67	82/8007	0.000585163	0.130128	0.118104	ABCG5/IGF1/LCAT/C3/APOA5	5
DOID:3146	lipid metabolism disorder	5/67	92/8007	0.000988987	0.130128	0.118104	ABCG5/IGF1/LCAT/C3/APOA5	5
DOID:127	leiomyoma	5/67	95/8007	0.00114298	0.130128	0.118104	SLC7A5/GNRH2/IGF1/RBP1/GSTM1	5
DOID:3526	cerebral infarction	4/67	56/8007	0.00118607	0.130128	0.118104	P2RY2/LCAT/APOA5/GSTM1	4
DOID:655	inherited metabolic disorder	9/67	331/8007	0.00162697	0.130128	0.118104	GPT/ABCG5/FAS/NPC1L1/IGF1/LCAT/C3/APOA5/GSTM1	9
DOID:3454	brain infarction	4/67	62/8007	0.00173503	0.130128	0.118104	P2RY2/LCAT/APOA5/GSTM1	4
DOID:6713	cerebrovascular disease	5/67	116/8007	0.00276518	0.142838	0.12964	P2RY2/LCAT/JDP2/APOA5/GSTM1	5
DOID:811	lipodystrophy	3/67	34/8007	0.00278402	0.142838	0.12964	FAS/BSCL2/C3	3
DOID:3326	purpura	4/67	71/8007	0.00285676	0.142838	0.12964	C4B/FAS/SERPINF2/IGF1	4
DOID:1542	head and neck carcinoma	7/67	235/8007	0.00333475	0.14978	0.135941	FURIN/FGFR4/FAS/IGF1/DKK3/KLF4/GSTM1	7
DOID:11934	head and neck cancer	7/67	239/8007	0.0036613	0.14978	0.135941	FURIN/FGFR4/FAS/IGF1/DKK3/KLF4/GSTM1	7
DOID:12241	beta thalassemia	2/67	14/8007	0.00588273	0.180613	0.163925	IGF1/GSTM1	2
DOID:13976	peptic esophagitis	2/67	14/8007	0.00588273	0.180613	0.163925	CYP2C19/GSTM1	2
DOID:161	keratosis	3/67	46/8007	0.00657608	0.180613	0.163925	FGFR3/TRPC1/GSTM1	3
DOID:12176	goiter	2/67	15/8007	0.00675128	0.180613	0.163925	FAS/IGF1	2
DOID:9408	acute myocardial infarction	4/67	92/8007	0.00720776	0.180613	0.163925	C4B/CYP2C19/IGF1/GSTM1	4
DOID:3070	malignant glioma	6/67	207/8007	0.00747095	0.180613	0.163925	P2RY2/FURIN/FAS/IGF1/GSTM1/SPINT2	6
DOID:2256	osteochondrodysplasia	2/67	16/8007	0.0076743	0.180613	0.163925	FGFR3/IGF1	2
DOID:9452	fatty liver disease	4/67	95/8007	0.00806053	0.180613	0.163925	GPT/FAS/NPC1L1/GSTM1	4
DOID:3393	coronary artery disease	8/67	348/8007	0.0081625	0.180613	0.163925	P2RY2/C4B/NPC1L1/CYP2C19/IGF1/C3/APOA5/GSTM1	8
DOID:5844	myocardial infarction	7/67	279/8007	0.00842861	0.180613	0.163925	P2RY2/C4B/CYP2C19/IGF1/C3/APOA5/GSTM1	7
DOID:2349	arteriosclerosis	8/67	356/8007	0.00930435	0.190316	0.172731	GPT/P2RY2/ABCG5/CYP2C19/IGF1/LCAT/APOA5/RASL11B	8
DOID:0080006	bone development disease	3/67	55/8007	0.010775	0.210816	0.191337	FGFR3/TPM2/IGF1	3
DOID:540	strabismus	2/67	20/8007	0.0118924	0.221962	0.201454	FGFR3/IGF1	2
DOID:12336	male infertility	4/67	108/8007	0.0125174	0.221962	0.201454	TGIF2LX/FAS/OXT/GSTM1	4
DOID:11123	Henoch-Schoenlein purpura	2/67	22/8007	0.0143042	0.221962	0.201454	C4B/IGF1	2
DOID:14221	metabolic syndrome X	2/67	22/8007	0.0143042	0.221962	0.201454	IGF1/C3	2
DOID:1557	hypersensitivity reaction type III disease	2/67	22/8007	0.0143042	0.221962	0.201454	C4B/IGF1	2
DOID:9809	hypersensitivity vasculitis	2/67	22/8007	0.0143042	0.221962	0.201454	C4B/IGF1	2
DOID:5520	head and neck squamous cell carcinoma	5/67	174/8007	0.0149322	0.223983	0.203288	FGFR4/FAS/DKK3/KLF4/GSTM1	5
DOID:0060084	cell type benign neoplasm	9/67	475/8007	0.0167484	0.243122	0.220658	FGFR4/SLC7A5/FAS/GPR182/GNRH2/IGF1/RBP1/SLC9A3R2/GSTM1	9
DOID:12306	vitiligo	3/67	67/8007	0.0183297	0.25655	0.232845	FURIN/FAS/GSTM1	3
DOID:10825	essential hypertension	4/67	122/8007	0.0188136	0.25655	0.232845	P2RY2/IGF1/STEAP4/GSTM1	4
DOID:13809	familial combined hyperlipidemia	2/67	26/8007	0.0196983	0.260712	0.236623	C3/APOA5	2
DOID:4440	seminoma	2/67	28/8007	0.0226669	0.267136	0.242454	FAS/KLF4	2
DOID:870	neuropathy	5/67	194/8007	0.0227955	0.267136	0.242454	FGFR3/FAS/IGF1/BSCL2/C3	5
DOID:9455	lipid storage disease	4/67	130/8007	0.0231583	0.267136	0.242454	GPT/FAS/NPC1L1/GSTM1	4
DOID:11963	esophagitis	2/67	29/8007	0.0242161	0.267136	0.242454	CYP2C19/GSTM1	2
DOID:9834	hyperopia	2/67	29/8007	0.0242161	0.267136	0.242454	FGFR3/IGF1	2
DOID:1936	atherosclerosis	7/67	344/8007	0.0242176	0.267136	0.242454	GPT/P2RY2/ABCG5/CYP2C19/IGF1/LCAT/APOA5	7
DOID:2348	arteriosclerotic cardiovascular disease	7/67	345/8007	0.0245584	0.267136	0.242454	GPT/P2RY2/ABCG5/CYP2C19/IGF1/LCAT/APOA5	7
DOID:48	male reproductive system disease	4/67	133/8007	0.0249327	0.267136	0.242454	TGIF2LX/FAS/OXT/GSTM1	4
DOID:37	skin disease	7/67	350/8007	0.0263123	0.275362	0.249919	FGFR3/FAS/IGF1/BSCL2/C3/TRPC1/GSTM1	7
DOID:5223	infertility	5/67	206/8007	0.0286081	0.292583	0.265549	TGIF2LX/FAS/C3/OXT/GSTM1	5
DOID:3347	osteosarcoma	5/67	215/8007	0.0335369	0.332913	0.302152	FAS/IGF1/DKK3/OXT/GSTM1	5
DOID:5082	liver cirrhosis	5/67	220/8007	0.0364916	0.332913	0.302152	FAS/CYP2C19/IGF1/RBP1/GSTM1	5
DOID:3211	lysosomal storage disease	4/67	150/8007	0.0365251	0.332913	0.302152	GPT/FAS/NPC1L1/GSTM1	4
DOID:2213	hemorrhagic disease	4/67	152/8007	0.0380631	0.332913	0.302152	C4B/FAS/SERPINF2/IGF1	4
DOID:0060262	gallbladder disease	2/67	37/8007	0.0380664	0.332913	0.302152	ABCG5/FAS	2
DOID:866	vein disease	2/67	38/8007	0.0399683	0.332913	0.302152	IGF1/GSTM1	2
DOID:2449	acromegaly	1/67	5/8007	0.0411542	0.332913	0.302152	IGF1	1
DOID:3781	anovulation	1/67	5/8007	0.0411542	0.332913	0.302152	IGF1	1
DOID:6612	leukocyte adhesion deficiency	1/67	5/8007	0.0411542	0.332913	0.302152	FERMT3	1
DOID:74	hematopoietic system disease	8/67	474/8007	0.0431369	0.332913	0.302152	RPS6/C4B/FAS/SERPINF2/IGF1/C3/KLF4/GSTM1	8
DOID:1279	ocular motility disease	2/67	40/8007	0.0438777	0.332913	0.302152	FGFR3/IGF1	2
DOID:16	integumentary system disease	7/67	394/8007	0.0455681	0.332913	0.302152	FGFR3/FAS/IGF1/BSCL2/C3/TRPC1/GSTM1	7
DOID:9970	obesity	6/67	313/8007	0.0461859	0.332913	0.302152	GPT/FAS/IGF1/C3/STEAP4/OXT	6
DOID:0060122	integumentary system cancer	3/67	98/8007	0.048533	0.332913	0.302152	FGFR4/IGF1/KLF4	3
DOID:4159	skin cancer	3/67	98/8007	0.048533	0.332913	0.302152	FGFR4/IGF1/KLF4	3
DOID:11338	tetanus	1/67	6/8007	0.0491825	0.332913	0.302152	IGF1	1
DOID:1856	cherubism	1/67	6/8007	0.0491825	0.332913	0.302152	FGFR3	1
DOID:3669	intermittent claudication	1/67	6/8007	0.0491825	0.332913	0.302152	IGF1	1
