# Supplementary material for: A FITM1-Related Methylation Signature Predicts the Prognosis of Patients With Non-Viral Hepatocellular Carcinoma
Source: Front Genet. 2020 Feb 27;11:99. doi: 10.3389/fgene.2020.00099 (PMC7056874; doi:10.3389/fgene.2020.00099)
Supplement: Table S6 — GSEA results based on the mRNA level of FITM1. [file Table_6.xlsx]

## Sheet: Sheet1
Table S6. GSEA results based on the mRNA level of FITM1.
NAME	GS<br> follow link to MSigDB	GS DETAILS	SIZE	ES	NES	NOM p-val	FDR q-val	FWER p-val	RANK AT MAX	LEADING EDGE
KEGG_CHRONIC_MYELOID_LEUKEMIA	KEGG_CHRONIC_MYELOID_LEUKEMIA	Details ...	73	-0.511022	-1.75155	0	0.457538	0.355	5965	tags=51%, list=30%, signal=73%
KEGG_ERBB_SIGNALING_PATHWAY	KEGG_ERBB_SIGNALING_PATHWAY	Details ...	86	-0.478562	-1.64605	0.00185185	0.537789	0.653	6047	tags=51%, list=31%, signal=74%
KEGG_PROSTATE_CANCER	KEGG_PROSTATE_CANCER	Details ...	89	-0.440637	-1.59781	0.00350877	0.518204	0.773	6251	tags=49%, list=32%, signal=72%
KEGG_AMINOACYL_TRNA_BIOSYNTHESIS	KEGG_AMINOACYL_TRNA_BIOSYNTHESIS	Details ...	41	-0.636986	-1.81397	0.00571429	0.795802	0.24	4305	tags=63%, list=22%, signal=81%
KEGG_UBIQUITIN_MEDIATED_PROTEOLYSIS	KEGG_UBIQUITIN_MEDIATED_PROTEOLYSIS	Details ...	129	-0.511456	-1.75327	0.00573614	0.680415	0.355	4799	tags=50%, list=24%, signal=65%
KEGG_GALACTOSE_METABOLISM	KEGG_GALACTOSE_METABOLISM	Details ...	26	-0.512468	-1.69033	0.00576923	0.57209	0.516	3069	tags=35%, list=16%, signal=41%
KEGG_PURINE_METABOLISM	KEGG_PURINE_METABOLISM	Details ...	152	-0.408455	-1.67436	0.0102916	0.518209	0.572	5973	tags=41%, list=30%, signal=58%
KEGG_PROGESTERONE_MEDIATED_OOCYTE_MATURATION	KEGG_PROGESTERONE_MEDIATED_OOCYTE_MATURATION	Details ...	85	-0.444456	-1.55851	0.0107143	0.380559	0.837	5934	tags=48%, list=30%, signal=69%
KEGG_PHOSPHATIDYLINOSITOL_SIGNALING_SYSTEM	KEGG_PHOSPHATIDYLINOSITOL_SIGNALING_SYSTEM	Details ...	76	-0.469795	-1.57691	0.0128205	0.448493	0.807	6383	tags=54%, list=32%, signal=80%
KEGG_MTOR_SIGNALING_PATHWAY	KEGG_MTOR_SIGNALING_PATHWAY	Details ...	51	-0.469456	-1.56744	0.0146789	0.442676	0.821	6084	tags=53%, list=31%, signal=76%
KEGG_GLIOMA	KEGG_GLIOMA	Details ...	65	-0.42642	-1.51302	0.0179856	0.407627	0.904	6625	tags=48%, list=34%, signal=72%
KEGG_FC_GAMMA_R_MEDIATED_PHAGOCYTOSIS	KEGG_FC_GAMMA_R_MEDIATED_PHAGOCYTOSIS	Details ...	92	-0.494813	-1.59239	0.0180505	0.440129	0.781	6157	tags=57%, list=31%, signal=82%
KEGG_GNRH_SIGNALING_PATHWAY	KEGG_GNRH_SIGNALING_PATHWAY	Details ...	101	-0.413523	-1.50398	0.0191972	0.408258	0.917	6181	tags=47%, list=31%, signal=68%
KEGG_NOD_LIKE_RECEPTOR_SIGNALING_PATHWAY	KEGG_NOD_LIKE_RECEPTOR_SIGNALING_PATHWAY	Details ...	60	-0.508294	-1.61986	0.0196078	0.494658	0.717	4815	tags=47%, list=25%, signal=62%
KEGG_PATHWAYS_IN_CANCER	KEGG_PATHWAYS_IN_CANCER	Details ...	321	-0.384337	-1.47863	0.0223368	0.394123	0.936	6817	tags=48%, list=35%, signal=72%
KEGG_OOCYTE_MEIOSIS	KEGG_OOCYTE_MEIOSIS	Details ...	110	-0.428642	-1.5275	0.0231317	0.440385	0.884	2781	tags=33%, list=14%, signal=38%
KEGG_WNT_SIGNALING_PATHWAY	KEGG_WNT_SIGNALING_PATHWAY	Details ...	149	-0.401876	-1.4677	0.0243902	0.359422	0.942	5984	tags=44%, list=30%, signal=63%
KEGG_GAP_JUNCTION	KEGG_GAP_JUNCTION	Details ...	87	-0.4119	-1.45162	0.0283688	0.325742	0.953	6480	tags=47%, list=33%, signal=70%
KEGG_VALINE_LEUCINE_AND_ISOLEUCINE_BIOSYNTHESIS	KEGG_VALINE_LEUCINE_AND_ISOLEUCINE_BIOSYNTHESIS	Details ...	11	-0.660543	-1.59322	0.0285714	0.47991	0.778	1347	tags=45%, list=7%, signal=49%
KEGG_RENAL_CELL_CARCINOMA	KEGG_RENAL_CELL_CARCINOMA	Details ...	66	-0.478665	-1.56668	0.0287253	0.413191	0.822	5965	tags=52%, list=30%, signal=74%
KEGG_RNA_DEGRADATION	KEGG_RNA_DEGRADATION	Details ...	54	-0.514383	-1.62503	0.0311927	0.544843	0.711	1542	tags=28%, list=8%, signal=30%
KEGG_NEUROTROPHIN_SIGNALING_PATHWAY	KEGG_NEUROTROPHIN_SIGNALING_PATHWAY	Details ...	125	-0.422946	-1.51392	0.0314233	0.426525	0.901	6031	tags=46%, list=31%, signal=67%
KEGG_LYSOSOME	KEGG_LYSOSOME	Details ...	119	-0.445554	-1.56254	0.0347985	0.395021	0.828	5077	tags=45%, list=26%, signal=60%
KEGG_LONG_TERM_POTENTIATION	KEGG_LONG_TERM_POTENTIATION	Details ...	69	-0.412174	-1.46205	0.0363322	0.346197	0.947	5984	tags=48%, list=30%, signal=69%
KEGG_REGULATION_OF_ACTIN_CYTOSKELETON	KEGG_REGULATION_OF_ACTIN_CYTOSKELETON	Details ...	211	-0.399238	-1.4832	0.0364583	0.40071	0.931	7073	tags=52%, list=36%, signal=81%
KEGG_EPITHELIAL_CELL_SIGNALING_IN_HELICOBACTER_PYLORI_INFECTION	KEGG_EPITHELIAL_CELL_SIGNALING_IN_HELICOBACTER_PYLORI_INFECTION	Details ...	67	-0.435462	-1.52474	0.0368421	0.422283	0.886	5934	tags=43%, list=30%, signal=62%
KEGG_SMALL_CELL_LUNG_CANCER	KEGG_SMALL_CELL_LUNG_CANCER	Details ...	84	-0.428565	-1.46999	0.0375671	0.396126	0.942	6477	tags=49%, list=33%, signal=73%
KEGG_SPHINGOLIPID_METABOLISM	KEGG_SPHINGOLIPID_METABOLISM	Details ...	36	-0.443712	-1.46197	0.0435606	0.335378	0.947	4140	tags=36%, list=21%, signal=46%
KEGG_LONG_TERM_DEPRESSION	KEGG_LONG_TERM_DEPRESSION	Details ...	68	-0.406861	-1.42749	0.0485762	0.326003	0.967	8451	tags=60%, list=43%, signal=105%
