# Supplementary material for: A FITM1-Related Methylation Signature Predicts the Prognosis of Patients With Non-Viral Hepatocellular Carcinoma
Source: Front Genet. 2020 Feb 27;11:99. doi: 10.3389/fgene.2020.00099 (PMC7056874; doi:10.3389/fgene.2020.00099)
Supplement: Table S7 — GSEA results based on the methylation level of FITM1. [file Table_7.xlsx]

## Sheet: Sheet1
Table S7. GSEA results based on the methylation level of FITM1.
NAME	GS<br> follow link to MSigDB	GS DETAILS	SIZE	ES	NES	NOM p-val	FDR q-val	FWER p-val	RANK AT MAX	LEADING EDGE
KEGG_PEROXISOME	KEGG_PEROXISOME	Details ...	72	0.52055	1.54318	0.0324544	1	0.618	11140	tags=76%, list=41%, signal=128%
KEGG_PROSTATE_CANCER	KEGG_PROSTATE_CANCER	Details ...	87	0.463037	1.53796	0.00617284	1	0.629	9905	tags=75%, list=36%, signal=117%
KEGG_PRIMARY_BILE_ACID_BIOSYNTHESIS	KEGG_PRIMARY_BILE_ACID_BIOSYNTHESIS	Details ...	15	0.586165	1.53252	0.0408163	1	0.645	10893	tags=80%, list=40%, signal=133%
KEGG_ETHER_LIPID_METABOLISM	KEGG_ETHER_LIPID_METABOLISM	Details ...	32	0.456983	1.52546	0.024	1	0.652	3150	tags=34%, list=11%, signal=39%
KEGG_THYROID_CANCER	KEGG_THYROID_CANCER	Details ...	29	0.554626	1.52063	0.00606061	0.87853	0.66	9905	tags=79%, list=36%, signal=124%
KEGG_TERPENOID_BACKBONE_BIOSYNTHESIS	KEGG_TERPENOID_BACKBONE_BIOSYNTHESIS	Details ...	15	0.636828	1.51601	0.048	0.765698	0.671	6828	tags=67%, list=25%, signal=89%
KEGG_GLYCEROPHOSPHOLIPID_METABOLISM	KEGG_GLYCEROPHOSPHOLIPID_METABOLISM	Details ...	72	0.410444	1.50757	0.0309278	0.705813	0.687	8362	tags=53%, list=30%, signal=76%
KEGG_RIG_I_LIKE_RECEPTOR_SIGNALING_PATHWAY	KEGG_RIG_I_LIKE_RECEPTOR_SIGNALING_PATHWAY	Details ...	54	0.514448	1.49889	0.033195	0.667467	0.705	9219	tags=70%, list=34%, signal=106%
KEGG_ENDOMETRIAL_CANCER	KEGG_ENDOMETRIAL_CANCER	Details ...	52	0.486165	1.49715	0.0165975	0.599552	0.707	10185	tags=79%, list=37%, signal=125%
KEGG_ACUTE_MYELOID_LEUKEMIA	KEGG_ACUTE_MYELOID_LEUKEMIA	Details ...	56	0.456643	1.48972	0.037037	0.573592	0.728	10511	tags=80%, list=38%, signal=130%
KEGG_PHOSPHATIDYLINOSITOL_SIGNALING_SYSTEM	KEGG_PHOSPHATIDYLINOSITOL_SIGNALING_SYSTEM	Details ...	75	0.38199	1.48775	0.0185567	0.529864	0.731	10412	tags=64%, list=38%, signal=103%
KEGG_PROPANOATE_METABOLISM	KEGG_PROPANOATE_METABOLISM	Details ...	32	0.559395	1.48684	0.0494845	0.488517	0.732	7501	tags=66%, list=27%, signal=90%
KEGG_NOTCH_SIGNALING_PATHWAY	KEGG_NOTCH_SIGNALING_PATHWAY	Details ...	45	0.469615	1.48097	0.0350515	0.473638	0.748	9749	tags=71%, list=36%, signal=110%
KEGG_CHRONIC_MYELOID_LEUKEMIA	KEGG_CHRONIC_MYELOID_LEUKEMIA	Details ...	70	0.519408	1.4745	0.0276596	0.463188	0.761	10309	tags=77%, list=38%, signal=123%
KEGG_GLYOXYLATE_AND_DICARBOXYLATE_METABOLISM	KEGG_GLYOXYLATE_AND_DICARBOXYLATE_METABOLISM	Details ...	16	0.605136	1.46383	0.0503145	0.46918	0.778	10198	tags=88%, list=37%, signal=139%
KEGG_HISTIDINE_METABOLISM	KEGG_HISTIDINE_METABOLISM	Details ...	28	0.489657	1.45418	0.0886598	0.473764	0.796	7072	tags=54%, list=26%, signal=72%
KEGG_RNA_DEGRADATION	KEGG_RNA_DEGRADATION	Details ...	52	0.58011	1.45328	0.0473251	0.44865	0.796	5912	tags=67%, list=22%, signal=86%
KEGG_GLYCEROLIPID_METABOLISM	KEGG_GLYCEROLIPID_METABOLISM	Details ...	47	0.396575	1.45053	0.0453608	0.431236	0.799	8488	tags=49%, list=31%, signal=71%
KEGG_LYSINE_DEGRADATION	KEGG_LYSINE_DEGRADATION	Details ...	43	0.523527	1.44658	0.0583333	0.4215	0.806	12197	tags=86%, list=44%, signal=155%
KEGG_ADIPOCYTOKINE_SIGNALING_PATHWAY	KEGG_ADIPOCYTOKINE_SIGNALING_PATHWAY	Details ...	63	0.403465	1.44534	0.0393375	0.40555	0.813	8888	tags=60%, list=32%, signal=89%
KEGG_INSULIN_SIGNALING_PATHWAY	KEGG_INSULIN_SIGNALING_PATHWAY	Details ...	134	0.42168	1.44333	0.0355649	0.391209	0.813	9206	tags=58%, list=34%, signal=87%
KEGG_GLYCOSYLPHOSPHATIDYLINOSITOL_GPI_ANCHOR_BIOSYNTHESIS	KEGG_GLYCOSYLPHOSPHATIDYLINOSITOL_GPI_ANCHOR_BIOSYNTHESIS	Details ...	22	0.579142	1.44134	0.0491803	0.378631	0.815	9742	tags=77%, list=36%, signal=120%
KEGG_FATTY_ACID_METABOLISM	KEGG_FATTY_ACID_METABOLISM	Details ...	40	0.508871	1.43754	0.102083	0.372869	0.824	8888	tags=68%, list=32%, signal=100%
KEGG_SELENOAMINO_ACID_METABOLISM	KEGG_SELENOAMINO_ACID_METABOLISM	Details ...	24	0.559822	1.43729	0.0726141	0.357885	0.824	9608	tags=71%, list=35%, signal=109%
KEGG_ERBB_SIGNALING_PATHWAY	KEGG_ERBB_SIGNALING_PATHWAY	Details ...	87	0.398999	1.43646	0.0491803	0.3462	0.825	10185	tags=64%, list=37%, signal=102%
KEGG_ONE_CARBON_POOL_BY_FOLATE	KEGG_ONE_CARBON_POOL_BY_FOLATE	Details ...	17	0.633785	1.43394	0.0293501	0.338254	0.827	8958	tags=88%, list=33%, signal=131%
KEGG_PYRUVATE_METABOLISM	KEGG_PYRUVATE_METABOLISM	Details ...	38	0.508226	1.43001	0.0696721	0.334467	0.836	10406	tags=79%, list=38%, signal=127%
KEGG_INOSITOL_PHOSPHATE_METABOLISM	KEGG_INOSITOL_PHOSPHATE_METABOLISM	Details ...	54	0.430246	1.42769	0.0305499	0.328784	0.842	10065	tags=72%, list=37%, signal=114%
KEGG_GNRH_SIGNALING_PATHWAY	KEGG_GNRH_SIGNALING_PATHWAY	Details ...	99	0.337381	1.42584	0.0295858	0.32185	0.844	9662	tags=55%, list=35%, signal=84%
KEGG_ALANINE_ASPARTATE_AND_GLUTAMATE_METABOLISM	KEGG_ALANINE_ASPARTATE_AND_GLUTAMATE_METABOLISM	Details ...	32	0.468312	1.42543	0.0829959	0.312242	0.844	9038	tags=72%, list=33%, signal=107%
KEGG_RENAL_CELL_CARCINOMA	KEGG_RENAL_CELL_CARCINOMA	Details ...	68	0.44324	1.42305	0.0481172	0.307551	0.849	10185	tags=71%, list=37%, signal=112%
KEGG_ADHERENS_JUNCTION	KEGG_ADHERENS_JUNCTION	Details ...	72	0.459551	1.42138	0.0456522	0.301734	0.852	8946	tags=67%, list=33%, signal=99%
