# Supplementary material for: A FITM1-Related Methylation Signature Predicts the Prognosis of Patients With Non-Viral Hepatocellular Carcinoma
Source: Front Genet. 2020 Feb 27;11:99. doi: 10.3389/fgene.2020.00099 (PMC7056874; doi:10.3389/fgene.2020.00099)
Supplement: Table S8 — GSEA analysis of Clusters classified by ConsensusClusterPlus analysis. [file Table_8.xlsx]

## Sheet: Sheet1
Table S8. GSEA analysis of Clusters classified by ConsensusClusterPlus analysis.
NAME	GS<br> follow link to MSigDB	GS DETAILS	SIZE	ES	NES	NOM p-val	FDR q-val	FWER p-val	RANK AT MAX	LEADING EDGE
HALLMARK_TGF_BETA_SIGNALING	HALLMARK_TGF_BETA_SIGNALING	Details ...	53	0.564397	1.51198	0.00556586	0.324995	0.255	8779	tags=77%, list=32%, signal=114%
HALLMARK_MITOTIC_SPINDLE	HALLMARK_MITOTIC_SPINDLE	Details ...	194	0.540483	1.45846	0.0187617	0.395606	0.351	8724	tags=72%, list=32%, signal=104%
HALLMARK_NOTCH_SIGNALING	HALLMARK_NOTCH_SIGNALING	Details ...	31	0.52757	1.51898	0.023166	0.586094	0.242	11609	tags=77%, list=42%, signal=134%
HALLMARK_UV_RESPONSE_DN	HALLMARK_UV_RESPONSE_DN	Details ...	143	0.36644	1.41703	0.0290698	0.371262	0.447	10112	tags=62%, list=37%, signal=98%
HALLMARK_GLYCOLYSIS	HALLMARK_GLYCOLYSIS	Details ...	195	0.416657	1.39319	0.0462107	0.329494	0.495	11122	tags=66%, list=41%, signal=110%
